# Supplementary material for: A high-temperature plugging system for offshore heavy oil thermal recovery
Source: PLoS One. 2018 Jun 22;13(6):e0199709. doi: 10.1371/journal.pone.0199709 (PMC6014645; doi:10.1371/journal.pone.0199709)
Supplement: S1 Table — Data is got from all experiments and used for all of the figures listed in this paper. (XLSX) [file pone.0199709.s003.xlsx]

## Sheet: Fig1
T/℃	μ/mPa·s
30	14901.5
40	5283.2
50	2222.1
60	1081.4
70	553.1
80	310.9
90	186.8
100	119

## Sheet: Fig2
4500mD		1500mD		1000mD
Sand Mesh	Proportion	Sand Mesh	Proportion	Sand Mesh	Proportion
40	0.01	40	0.04	40	0.0333
50	0.2	50	0.08	50	0.0333
65	0.5	65	0.14	65	0.04995
75	0.2	75	0.6	75	0.667
90	0.1	90	0.14	90	0.11655
		105	0.0666	105	0.0666
		125	0.04	125	0.0333

## Sheet: Fig3
50℃
Gel solution		Foam		Foam gel solution		Temperature-sensitive gel solution
Accumulated PV Injection	Pressure Difference/KPa	Accumulated PV Injection	Pressure Difference/KPa	Accumulated PV Injection	Pressure Difference/KPa	Accumulated PV Injection	Pressure Difference/KPa
0	8.5	0	66.22	0	28.03	0	11.03
0.2	13.04	0.18	76.43	0.17	30.54	0.2	13.04
0.34	29.15	0.31	52.43	0.35	28.07	0.38	31.1
0.51	43.23	0.47	51.08	0.49	29.7	0.53	32.71
0.65	56.14	0.62	60.86	0.67	34.06	0.72	37.12
0.82	61.12	0.75	77.28	0.8	39.54	0.85	52.17
1.03	67.22	0.95	84.5	1.04	46.65	1.12	60.2
80℃
Gel solution		Foam		Foam gel solution		Temperature-sensitive gel solution
Accumulated PV Injection	Pressure Difference/KPa	Accumulated PV Injection	Pressure Difference/KPa	Accumulated PV Injection	Pressure Difference/KPa	Accumulated PV Injection	Pressure Difference/KPa
0	9.61	0	60.54	0	19.42	0	35.16
0.17	12.12	0.19	70.75	0.17	22.53	0.17	32.15
0.32	19.15	0.31	66.75	0.35	25.68	0.31	58.24
0.5	30.28	0.44	49.46	0.49	28.68	0.5	66.26
0.67	30.12	0.6	39.24	0.67	30.12	0.67	91.35
0.84	41.12	0.75	75.66	0.8	31.32	0.82	139.6
1.02	46.12	0.93	81.11	1.04	31.61	1.04	170.61

## Sheet: Fig4
Plugging agents	T/℃	Resistance factors after plugging	Residual resistance factors after steam flooding	Plugging rate
Foam	100	75.58	2.01	0.9867
Gel	100	157.52	4.14	0.9957
Foam gel	100	117.35	1.97	0.9851
Temp-sensitive gel	100	286.5	229.14	0.9962
Plugging agents	T/℃	Resistance factors after plugging	Residual resistance factors after steam flooding	Plugging rate
Foam	200	46.85	1.59	0.9767
Gel	200	111.27	3.19	0.991
Foam gel	200	82.07	1.69	0.9961
Temp-sensitive gel	200	298.28	128.21	0.9922

## Sheet: Fig5
temperature-sensitive gels
100℃		200℃		300℃
Accumulated PV Injection	Pressure Difference/KPa	Accumulated PV Injection	Pressure Difference/Kpa	Accumulated PV Injection	Pressure Difference/Kpa
0	157.56	0	157.56	0	157.56
0.185185	296.02	0.0461797	196.85	0.143515	179.73
0.291598	481.63	0.153932	205.88	0.247766	222.05
0.353787	469.59	0.216905	216.91	0.389927	254.98
0.449143	448.52	0.313462	238.99	0.483347	276.05
0.583195	422.43	0.365239	253.03	0.614676	318.18
0.699281	409.35	0.559754	327.26	0.721636	366.34
0.760088	398.35	0.712287	366.39	0.869212	384.09
0.831951	382.25	0.84103	421.58	0.993772	411.58
1.00746	372.15	1.04674	180.78	1.11156	138.84
1.08762	376.25	1.21187	177	1.19009	78.87
1.35296	370.25	1.39659	175.34	1.28757	73.88
1.60862	380.29	1.57151	180.29	1.37558	70.9
1.82698	379.29	1.84719	180.29	1.81154	72
oily sludge
100℃		200℃		300℃
Accumulated PV Injection	Pressure Difference/Kpa	Accumulated PV Injection	Pressure Difference/Kpa	Accumulated PV Injection	Pressure Difference/Kpa
0	157.56	0	157.56	0	157.56
0.185185	2418	0.0461797	2318.2	0.143515	601.05
0.291598	6013	0.153932	5940.68	0.247766	910
0.353787	9297	0.216905	6975.17	0.389927	902
0.449143	10995	0.313462	7102.68	0.483347	330
0.583195	9114	0.365239	5591.67	0.614676	249
0.699281	6772	0.559754	3980.66	0.721636	316.5
0.760088	5546	0.712287	3281.66	0.869212	338
0.831951	3351	0.84103	2278.17	0.993772	241
1.00746	3224	1.04674	1793.28	1.11156	294
1.08762	3197	1.21187	1758.37	1.19009	302
1.35296	2769	1.39659	1829.17	1.28757	345
1.60862	2674	1.57151	1776.67	1.37558	339
1.82698	2688	1.84719	1822.17	1.81154	292

## Sheet: Fig6
phenolic resin
300℃
Accumulated PV Injection	Pressure Difference/KPa
0	157.56
0.2	309
0.3	1495.2
0.4	2728.6
0.5	5701.3
0.7	8045.4
0.8	12121.2
0.81	615.5
0.9	593.4
1.1	576.2
1.2	584.4
1.5	576.9
1.8	589.4
2	590.4

## Sheet: Fig8
gel
200℃
1500mD before plugging		1500mD after plugging		1000mD before plugging		1000mD after plugging
Accumulated PV Injection	Oil Displacement efficiency/%	Accumulated PV Injection	Oil Displacement efficiency/%	Accumulated PV Injection	Oil Displacement efficiency/%	Accumulated PV Injection	Oil Displacement efficiency/%
0	0	10.92	75	0	0	10.92	55.88
1.54	38.89	12.3	80.56	1.55	26.47	12.31	64.7
2.32	52.78	13.26	83.33	2.34	38.24	13.28	70.59
3.03	61.11	14.15	86.11	3.05	47.06	14.18	76.47
4.19	66.67	14.95	88.89	4.22	52.94	14.99	79.41
4.82	69.44	15.68	91.67	4.87	55.88	15.72	82.35
5.58	72.22	16.44	91.67	5.63	55.88	16.49	85.29
6.1	75	17.04	91.67	6.15	55.88	17.1	88.23
6.81	75	17.75	91.67	6.87	55.88	17.81	88.23
7.56	75	18.6	91.67	7.63	55.88	18.66	88.23
8.36	75	19.31	91.67	8.43	55.88	19.38	88.23
9.18	75	20.04	91.67	9.26	55.88	20.12	88.23
10.06	75	20.74	91.67	10.15	55.88	20.82	88.23
10.92	75	21.5	91.67	11.01	55.88	21.59	88.23
300℃
Accumulated PV Injection	Oil Displacement efficiency/%	Accumulated PV Injection	Oil Displacement efficiency/%	Accumulated PV Injection	Oil Displacement efficiency/%	Accumulated PV Injection	Oil Displacement efficiency/%
0	0	11.79	78.05	0	0	12.62	54.29
1.17	26.83	13.02	85.37	1.25	17.14	14.08	68.58
2.12	46.34	13.88	87.2	2.27	34.29	15.1	74.29
2.91	56.1	14.85	89.63	3.11	42.86	16.04	80
3.79	60.98	15.82	92.07	4.06	48.57	16.89	82.86
4.6	65.85	16.81	94.51	4.92	51.43	17.66	85.72
5.62	70.73	17.74	94.51	6.01	54.29	18.46	88.58
6.39	73.17	18.7	94.51	6.85	54.29	19.1	91.43
7.27	75.61	19.4	94.51	7.79	54.29	19.86	91.43
8.29	78.05	20.32	94.51	8.87	54.29	20.75	91.43
9.08	78.05	21.11	94.51	9.72	54.29	21.58	91.43
10.07	78.05	22.19	94.51	10.78	54.29	22.27	91.43
10.85	78.05	22.98	94.51	11.62	54.29	23.02	91.43
11.79	78.05	24	94.51	12.62	54.29	23.83	91.43

## Sheet: Fig9
temperature-sensitive gel
200℃
1500mD before plugging		1500mD after plugging		1000mD before plugging		1000mD after plugging
Accumulated PV Injection	Oil Displacement efficiency/%	Accumulated PV Injection	Oil Displacement efficiency/%	Accumulated PV Injection	Oil Displacement efficiency/%	Accumulated PV Injection	Oil Displacement efficiency/%
0	0	12.74	67.57	0	0	12.93	33.33
1.42	29.73	14.14	70.27	1.44	17.95	14.35	38.46
2.42	51.35	15.23	72.98	2.45	25.64	15.45	46.185
3.24	56.76	16.05	75.68	3.29	28.21	16.29	51.28
4.17	62.16	16.98	78.38	4.22	30.77	17.23	56.41
5.11	64.86	17.83	78.38	5.18	33.33	18.09	58.97
6.18	67.57	18.8	78.38	6.27	33.33	19.08	61.54
7.09	67.57	19.71	78.38	7.19	33.33	20	64.1
8.1	67.57	20.54	78.38	8.22	33.33	20.84	66.66
9.07	67.57	21.51	78.38	9.2	33.33	21.82	69.23
9.9	67.57	22.43	78.38	10.05	33.33	22.76	69.23
10.94	67.57	23.38	78.38	11.1	33.33	23.72	69.23
11.76	67.57	24.2	78.38	11.93	33.33	24.55	69.23
12.74	67.57	25.18	78.38	12.93	33.33	25.55	69.23
300℃
Accumulated PV Injection	Oil Displacement efficiency/%	Accumulated PV Injection	Oil Displacement efficiency/%	Accumulated PV Injection	Oil Displacement efficiency/%	Accumulated PV Injection	Oil Displacement efficiency/%
0	0	11.9	79.41	0	0	12.42	38.89
1.36	23.53	13.26	82.35	1.42	13.89	13.84	44.45
2.35	38.24	14.25	85.29	2.45	22.22	14.87	50
3.27	52.94	15.17	88.23	3.41	30.56	15.83	52.78
4.09	58.82	16.09	91.17	4.27	36.11	16.79	61.11
5.03	64.71	16.93	91.17	5.25	38.89	17.67	63.89
5.91	70.59	17.9	91.17	6.16	38.89	18.68	69.45
6.81	73.53	18.71	91.17	7.11	38.89	19.53	75
7.64	76.47	19.63	91.17	7.97	38.89	20.49	80.56
8.6	79.41	20.59	91.17	8.97	38.89	21.49	83.33
9.52	79.41	21.42	91.17	9.93	38.89	22.36	83.33
10.55	79.41	22.36	91.17	11.01	38.89	23.33	83.33
11.37	79.41	23.27	91.17	11.86	38.89	24.29	83.33
11.9	79.41	24.25	91.17	12.42	38.89	25.3	83.33

## Sheet: Fig10
oily sludge
200℃
1500mD before plugging		1500mD after plugging		1000mD before plugging		1000mD after plugging
Accumulated PV Injection	Oil Displacement efficiency/%	Accumulated PV Injection	Oil Displacement efficiency/%	Accumulated PV Injection	Oil Displacement efficiency/%	Accumulated PV Injection	Oil Displacement efficiency/%
0	0	9.51	67.27	0	0	9.53	33.93
1	21.82	10.45	69.09	1	8.93	10.47	42.22
1.58	38.18	11.14	69.09	1.58	16.07	11.16	62.5
2.22	49.09	11.71	69.09	2.22	23.21	11.74	71.43
2.8	56.36	12.41	69.09	2.81	28.57	12.44	80.36
3.47	60	13.07	69.09	3.48	32.14	13.1	85.72
4.17	63.64	13.74	69.09	4.18	33.93	13.77	89.29
4.75	65.45	14.37	69.09	4.76	33.93	14.41	91.07
5.35	67.27	14.95	69.09	5.36	33.93	14.98	92.86
5.99	67.27	15.62	69.09	6.01	33.93	15.65	94.64
6.71	67.27	16.32	69.09	6.73	33.93	16.36	96.43
7.8	67.27	16.98	69.09	7.83	33.93	17.02	96.43
8.67	67.27	17.61	69.09	8.69	33.93	17.65	96.43
9.51	67.27	17.91	69.09	9.53	33.93	17.96	96.43
300℃
Accumulated PV Injection	Oil Displacement efficiency/%	Accumulated PV Injection	Oil Displacement efficiency/%	Accumulated PV Injection	Oil Displacement efficiency/%	Accumulated PV Injection	Oil Displacement efficiency/%
0	0	9.77	70.91	0	0	9.87	38.18
1.03	20	10.73	74.55	1.04	9.09	10.84	52.73
1.62	32.73	11.44	74.55	1.64	16.36	11.56	63.63
2.28	45.45	12.03	74.55	2.3	23.64	12.16	72.73
2.88	54.55	12.75	74.55	2.91	29.09	12.89	81.82
3.57	58.18	13.42	74.55	3.6	32.73	13.56	87.27
4.29	61.82	14.12	74.55	4.33	34.55	14.26	90.91
4.88	65.45	14.77	74.55	4.93	36.36	14.92	94.54
5.5	67.27	15.36	74.55	5.55	38.18	15.51	96.36
6.16	69.09	16.06	74.55	6.22	38.18	16.21	98.18
6.89	70.91	16.77	74.55	6.97	38.18	16.94	98.18
8.02	70.91	17.44	74.55	8.1	38.18	17.62	98.18
8.91	70.91	18.09	74.55	9	38.18	18.28	98.18
9.77	70.91	18.4	74.55	9.87	38.18	18.6	98.18

## Sheet: Fig11
phenolic resin
200℃
1500mD before plugging		1500mD after plugging		1000mD before plugging		1000mD after plugging
Accumulated PV Injection	Oil Displacement efficiency/%	Accumulated PV Injection	Oil Displacement efficiency/%	Accumulated PV Injection	Oil Displacement efficiency/%	Accumulated PV Injection	Oil Displacement efficiency/%								Oil Displacement efficiency/%
0	0	11.88	71.43	0	0	11.93	50								52.78
1.48	22.86	13.35	71.43	1.49	19.44	13.41	61.11								63.89
2.33	40	14.37	74.29	2.34	30.56	14.43	72.22								75
3.28	54.29	15.32	77.14	3.3	38.89	15.38	77.78								80.56
4.15	62.86	16.17	77.14	4.17	44.44	16.23	83.33								86.11
5.14	65.71	16.94	77.14	5.17	47.22	17.01	86.11								88.89
6.18	68.57	17.75	77.14	6.21	50	17.82	88.89								91.67
7.03	71.43	18.39	77.14	7.06	50	18.47	91.67								94.45
7.92	71.43	19.15	77.14	7.96	50	19.23	91.67								97.22
8.88	71.43	20.04	77.14	8.91	50	20.13	91.67								97.22
9.94	71.43	20.8	77.14	9.98	50	20.89	91.67								97.22
10.88	71.43	21.58	77.14	10.93	50	21.67	91.67								97.22
11.88	71.43	22.32	77.14	11.93	50	22.42	91.67								97.22
		23.13	77.14			23.23	91.67								97.22
300℃
Accumulated PV Injection	Oil Displacement efficiency/%	Accumulated PV Injection	Oil Displacement efficiency/%	Accumulated PV Injection	Oil Displacement efficiency/%	Accumulated PV Injection	Oil Displacement efficiency/%
0	0	11.94	74.29	0	0	11.82	52.78
1.49	22.86	13.42	74.29	1.47	16.67	13.28	63.89
2.34	40	14.44	74.29	2.32	30.56	14.3	75
3.3	51.43	15.39	77.15	3.27	38.89	15.24	80.56
4.17	60	16.25	80	4.13	44.44	16.08	86.11
5.17	65.71	17.03	82.86	5.12	47.22	16.85	88.89
6.21	68.57	17.84	85.72	6.15	50	17.66	91.67
7.07	71.43	18.48	85.72	7	52.78	18.3	94.45
7.96	74.29	19.24	85.72	7.88	52.78	19.05	97.22
8.92	74.29	20.14	85.72	8.83	52.78	19.94	97.22
9.99	74.29	20.9	85.72	9.89	52.78	20.69	97.22
10.94	74.29	21.68	85.72	10.93	52.78	21.46	97.22
11.94	74.29	22.43	85.72	11.82	52.78	22.21	97.22
		23.25	85.72			23.02	97.22

[truncated: 3 more sheets: Table2, Table3, ExtraFig]
